# Supplementary material for: ﻿Smithiayehii (Leguminosae, Papilionoideae), a new species from Taiwan
Source: PhytoKeys. 2022 Sep 29;210:53–65. doi: 10.3897/phytokeys.210.90598 (PMC9836462; doi:10.3897/phytokeys.210.90598)
Supplement: XML Treatment for Smithia yehii [file phytokeys.210.90598-treatment1.xml]

<!DOCTYPE tp:taxon-treatment
  PUBLIC "-//TaxonX//DTD Taxonomic Treatment Publishing DTD v0 20100105//EN" "tax-treatment-NSO.dtd">
<tp:taxon-treatment xmlns:tp="http://www.plazi.org/taxpub"><tp:treatment-meta><kwd-group><label>Taxon classification</label><kwd>
                <named-content content-type="kingdom">Plantae</named-content>
              </kwd><kwd>
                <named-content content-type="order">Fabales</named-content>
              </kwd><kwd>
                <named-content content-type="family">Fabaceae</named-content>
              </kwd></kwd-group><mixed-citation publication-type="journal"><person-group><name><surname>Wang</surname><given-names>Chiu-Mei</given-names></name><name><surname>Chang</surname><given-names>Chih-Yi</given-names></name><name><surname>Tseng</surname><given-names>Yen-Hsueh</given-names></name></person-group><article-title>﻿<italic><tp:taxon-name><tp:taxon-name-part taxon-name-part-type="genus" reg="Smithia">Smithia</tp:taxon-name-part><tp:taxon-name-part taxon-name-part-type="species" reg="yehii">yehii</tp:taxon-name-part></tp:taxon-name></italic> (<tp:taxon-name><tp:taxon-name-part taxon-name-part-type="family">Leguminosae</tp:taxon-name-part></tp:taxon-name>, <tp:taxon-name><tp:taxon-name-part taxon-name-part-type="subfamily">Papilionoideae</tp:taxon-name-part></tp:taxon-name>), a new species from Taiwan</article-title><source>PhytoKeys</source><day>29</day><month>09</month><year>2022</year><volume>210</volume><fpage>53</fpage><lpage>65</lpage><pub-id pub-id-type="doi">10.3897/phytokeys.210.90598</pub-id></mixed-citation></tp:treatment-meta><tp:nomenclature><label>﻿</label><tp:taxon-name>
              <object-id xmlns:xlink="http://www.w3.org/1999/xlink" content-type="arpha" xlink:type="simple">CC4F6444-03DF-594F-9188-5315CEA8721F</object-id>
              <tp:taxon-name-part taxon-name-part-type="genus" reg="Smithia">Smithia</tp:taxon-name-part>
              <tp:taxon-name-part taxon-name-part-type="species" reg="yehii">yehii</tp:taxon-name-part>
              <object-id xmlns:xlink="http://www.w3.org/1999/xlink" content-type="ipni" xlink:type="simple">urn:lsid:ipni.org:names:77305894-1</object-id>
            </tp:taxon-name><tp:taxon-authority>C.M.Wang, Chih Y.Chang &amp; Y.H.Tseng</tp:taxon-authority><tp:taxon-status xmlns:xlink="http://www.w3.org/1999/xlink" xlink:type="simple">sp. nov.</tp:taxon-status><xref ref-type="fig" rid="F1">Figs 1A</xref><xref ref-type="fig" rid="F2">, 2A–D</xref><xref ref-type="fig" rid="F3">, 3</xref><xref ref-type="fig" rid="F4">, 4</xref><xref ref-type="fig" rid="F5">, 5</xref><xref ref-type="fig" rid="F6">, 6</xref><tp:nomenclature-citation-list><tp:nomenclature-citation><tp:taxon-name>
                  <tp:taxon-name-part taxon-name-part-type="genus" reg="Smithia"/>
                  <tp:taxon-name-part taxon-name-part-type="species" reg="sensitiva"/>
                </tp:taxon-name><comment><tp:taxon-name><tp:taxon-name-part taxon-name-part-type="genus" reg="Smithia">S.</tp:taxon-name-part><tp:taxon-name-part taxon-name-part-type="species" reg="sensitiva">sensitiva</tp:taxon-name-part></tp:taxon-name> sensu acut. Forbes and Hemsley, J. Linn. Soc., Bot. 23: 170, 1887; Henry, List 32, 1896; Matsumura, Bot. Mag. (Tokyo) 16: 73, 1902; Hayata, Icon. Pl. Formosan. 1: 180, 1911; Hosokawa in Masamune, Short. Fl. Formosa 106, 1936; Chuang and Huang, Leg. Taiwan Past. 93, 1965; Huang and Ohashi in Li, Fl. Taiwan 3: 381, 1977; Huang and Huang, Taiwania 32(1): 88, 1987; Huang and Huang, Flora of Taiwan, 2<sup>nd</sup> edition 3: 364, 1993, <italic>non</italic> Aiton. </comment></tp:nomenclature-citation></tp:nomenclature-citation-list></tp:nomenclature><tp:treatment-sec sec-type="diagnosis" id="SECID0EPJAG"><title>Diagnosis.</title><p>The new species is similar to <italic><tp:taxon-name><tp:taxon-name-part taxon-name-part-type="genus" reg="Smithia">S.</tp:taxon-name-part><tp:taxon-name-part taxon-name-part-type="species" reg="sensitiva">sensitiva</tp:taxon-name-part></tp:taxon-name></italic>, but can be distinguished by its pale yellow corolla (vs. vivid yellow), often smaller flower and shorter style, and color variation on adaxial surface of leaflets when young and mature, viz. dark green at apex and light green at base.</p></tp:treatment-sec><tp:treatment-sec sec-type="material" id="SECID0EAKAG"><title>Type.</title><p>Taiwan. Miaoli County: Tunghsiao Township, Tunghsiao Township 14<sup>th</sup> Cemetery, 81 m alt., <named-content xmlns:xlink="http://www.w3.org/1999/xlink" content-type="dwc:verbatimCoordinates" xlink:type="simple"><named-content content-type="geo-json" specific-use="{&#34;type&#34;:&#34;Point&#34;,&#34;coordinates&#34;:[120.695630,24.447180]}" id="NCID0ELKAG" xlink:type="simple">24.44718°N, 120.69563°E</named-content></named-content>, 17 Dec 2021, <italic>C.M.Wang 19231</italic> (holotype: TNM) (Fig. <xref ref-type="fig" rid="F6">6</xref>).</p></tp:treatment-sec><tp:treatment-sec sec-type="description" id="SECID0EWKAG"><title>Description.</title><p>Diffuse annual herb, 25–50 cm long; stem slender, sparsely bristly. Stipules 2.7–5.5 × 1.0–1.6 mm, ovate, striate, scarious, persistent; appendage to the stipules 1.9–3.6 mm long, bilobed. Leaf rachis bristly; petioles 0.9–1.6 mm long; leaflets (2)4–9 pairs, 3.5–7.0 × 1.2–2.3 mm, linear-oblong, obtuse at apex, mucronate, oblique and truncate at base, bristly beneath along the midvein and margins; adaxial surface dark green at apex, light green at base; older leaflets consistently dark green. Racemes axillary, 1.1–3.4 cm long, 1–7-flowered; peduncles filiform, sparsely bristly. Flowers 0.7–1.0 cm long; pedicels 1.0–3.1 mm long; bracteoles 2.3–4.0 × 0.9–2.4 mm, ovate, striate, persistent. Calyx parallel-veined, lips 4.5–8.2 mm long, equal, ovate, acute at apex, with a few scattered bristles. Corolla pale yellow, standard (5.2)6.2–9.0 × 5.7–8.0 mm, obovate, pale yellow with red circle pattern in centre; wings 4.0–6.9 × 1.8–2.6 mm, oblong, auricled; keels 4.8–7.5 × 1.9–2.5 mm, oblanceolate. Stamens diadelphous; filaments 5.1–6.4 mm long; anthers 0.2–0.3 mm long, ovoid. Ovary stipitate, 2.2–2.9 mm long, linear, (4)6–7-ovuled; style 3.4–4.1 mm long; stigma pointed. Pods more or less straight, 4.5–8.0 mm long, included, (4)6–7-jointed; joints 1.4–1.6 × 1.2–1.4 mm, papillose. Seeds 1.1–1.3 × 0.9–1.2 mm, reniform.</p><fig id="F3" position="float" orientation="portrait"><object-id xmlns:xlink="http://www.w3.org/1999/xlink" content-type="doi" xlink:type="simple">10.3897/phytokeys.210.90598.figure3</object-id><object-id xmlns:xlink="http://www.w3.org/1999/xlink" content-type="arpha" xlink:type="simple">5C9B94F8-65E4-5A7F-82C8-3500E22AB465</object-id><label>Figure 3.</label><caption><p><italic><tp:taxon-name><tp:taxon-name-part taxon-name-part-type="genus" reg="Smithia">Smithia</tp:taxon-name-part><tp:taxon-name-part taxon-name-part-type="species" reg="yehii">yehii</tp:taxon-name-part></tp:taxon-name></italic> C.M.Wang, Chih Y.Chang &amp; Y.H.Tseng <bold>A</bold> habitat <bold>B, C</bold> habit <bold>D, E</bold> raceme <bold>F</bold> (leaf adaxial) <bold>G</bold> (leaf abaxial) <bold>H</bold> flowers <bold>I</bold> bracteoles <bold>J</bold> calyx <bold>K</bold> standard and part of diadelphous stamen <bold>L</bold> wing <bold>M</bold> keel <bold>N</bold> gynoecium <bold>O</bold> diadelphous stamen <bold>P</bold> pod <bold>Q</bold> joint of pod <bold>R</bold> seed. Voucher <bold>A, D–H</bold><italic>Chih Y.Chang 3620</italic> (TCF) <bold>B, L–R</bold><italic>C.M.Wang 17247</italic> (TNM).</p></caption><graphic xmlns:xlink="http://www.w3.org/1999/xlink" xlink:href="phytokeys-210-053_article-90598__-g003.jpg" position="float" orientation="portrait" xlink:type="simple" id="oo_750467.jpg"><uri content-type="original_file" xlink:type="simple">https://binary.pensoft.net/fig/750467</uri></graphic></fig><fig id="F4" position="float" orientation="portrait"><object-id xmlns:xlink="http://www.w3.org/1999/xlink" content-type="doi" xlink:type="simple">10.3897/phytokeys.210.90598.figure4</object-id><object-id xmlns:xlink="http://www.w3.org/1999/xlink" content-type="arpha" xlink:type="simple">3B55C25E-5A1A-57EA-BA01-924242936335</object-id><label>Figure 4.</label><caption><p>Line drawings of <italic><tp:taxon-name><tp:taxon-name-part taxon-name-part-type="genus" reg="Smithia">Smithia</tp:taxon-name-part><tp:taxon-name-part taxon-name-part-type="species" reg="yehii">yehii</tp:taxon-name-part></tp:taxon-name></italic> C.M.Wang, Chih Y.Chang &amp; Y.H.Tseng <bold>A</bold> habit <bold>B</bold> leaf (abaxial) <bold>C</bold> stipule <bold>D</bold> flower <bold>E</bold> bracteoles <bold>F</bold> calyx <bold>G</bold> standard <bold>H</bold> wing <bold>I</bold> keel <bold>J</bold> gynoecium <bold>K</bold> diadelphous stamen <bold>L</bold> pod <bold>M</bold> joint of pod <bold>N</bold> seeds.</p></caption><graphic xmlns:xlink="http://www.w3.org/1999/xlink" xlink:href="phytokeys-210-053_article-90598__-g004.jpg" position="float" orientation="portrait" xlink:type="simple" id="oo_750468.jpg"><uri content-type="original_file" xlink:type="simple">https://binary.pensoft.net/fig/750468</uri></graphic></fig><fig id="F5" position="float" orientation="portrait"><object-id xmlns:xlink="http://www.w3.org/1999/xlink" content-type="doi" xlink:type="simple">10.3897/phytokeys.210.90598.figure5</object-id><object-id xmlns:xlink="http://www.w3.org/1999/xlink" content-type="arpha" xlink:type="simple">ADBE6120-7CE9-5DEB-936B-42032FE17C45</object-id><label>Figure 5.</label><caption><p>Distribution map of <italic><tp:taxon-name><tp:taxon-name-part taxon-name-part-type="genus" reg="Smithia">Smithia</tp:taxon-name-part><tp:taxon-name-part taxon-name-part-type="species" reg="yehii">yehii</tp:taxon-name-part></tp:taxon-name></italic> C.M.Wang, Chih Y.Chang &amp; Y.H.Tseng.</p></caption><graphic xmlns:xlink="http://www.w3.org/1999/xlink" xlink:href="phytokeys-210-053_article-90598__-g005.jpg" position="float" orientation="portrait" xlink:type="simple" id="oo_750469.jpg"><uri content-type="original_file" xlink:type="simple">https://binary.pensoft.net/fig/750469</uri></graphic></fig></tp:treatment-sec><tp:treatment-sec sec-type="phenology" id="SECID0EHPAG"><title>Phenology.</title><p>Flowering was observed from November to February and fruiting from December to March.</p></tp:treatment-sec><tp:treatment-sec sec-type="distribution" id="SECID0EMPAG"><title>Distribution and habitat.</title><p>Endemic species of Taiwan. <italic><tp:taxon-name><tp:taxon-name-part taxon-name-part-type="genus" reg="Smithia">Smithia</tp:taxon-name-part><tp:taxon-name-part taxon-name-part-type="species" reg="yehii">yehii</tp:taxon-name-part></tp:taxon-name></italic> grows in wetlands and open places, at elevations of &lt; 300 m (Fig. <xref ref-type="fig" rid="F5">5</xref>). Common companion species are <italic><tp:taxon-name><tp:taxon-name-part taxon-name-part-type="genus" reg="Cirsium">Cirsium</tp:taxon-name-part><tp:taxon-name-part taxon-name-part-type="species" reg="lineare">lineare</tp:taxon-name-part></tp:taxon-name></italic> (Thunb.) Sch. Bip. (<tp:taxon-name><tp:taxon-name-part taxon-name-part-type="family">Compositae</tp:taxon-name-part></tp:taxon-name>), <italic><tp:taxon-name><tp:taxon-name-part taxon-name-part-type="genus" reg="Apluda">Apluda</tp:taxon-name-part><tp:taxon-name-part taxon-name-part-type="species" reg="mutica">mutica</tp:taxon-name-part></tp:taxon-name></italic> L. (<tp:taxon-name><tp:taxon-name-part taxon-name-part-type="family">Poaceae</tp:taxon-name-part></tp:taxon-name>), <italic><tp:taxon-name><tp:taxon-name-part taxon-name-part-type="genus" reg="Eriochloa">Eriochloa</tp:taxon-name-part><tp:taxon-name-part taxon-name-part-type="species" reg="villosa">villosa</tp:taxon-name-part></tp:taxon-name></italic> (Thunb.) Kunth (<tp:taxon-name><tp:taxon-name-part taxon-name-part-type="family">Poaceae</tp:taxon-name-part></tp:taxon-name>), <italic><tp:taxon-name><tp:taxon-name-part taxon-name-part-type="genus" reg="Hydrocotyle">Hydrocotyle</tp:taxon-name-part><tp:taxon-name-part taxon-name-part-type="species" reg="batrachium">batrachium</tp:taxon-name-part></tp:taxon-name></italic> Hance (<tp:taxon-name><tp:taxon-name-part taxon-name-part-type="family">Araliaceae</tp:taxon-name-part></tp:taxon-name>), and <italic><tp:taxon-name><tp:taxon-name-part taxon-name-part-type="genus" reg="Ampelopteris">Ampelopteris</tp:taxon-name-part><tp:taxon-name-part taxon-name-part-type="species" reg="prolifera">prolifera</tp:taxon-name-part></tp:taxon-name></italic> (Retz.) Copel. (<tp:taxon-name><tp:taxon-name-part taxon-name-part-type="family">Thelypteridaceae</tp:taxon-name-part></tp:taxon-name>).</p></tp:treatment-sec><tp:treatment-sec sec-type="Chinese name" id="SECID0ERSAG"><title>Chinese name.</title><p>yè-shìh-po-yóu-gan (葉氏坡油甘).</p></tp:treatment-sec><tp:treatment-sec sec-type="etymology" id="SECID0EWSAG"><title>Etymology.</title><p>The species epithet “<italic><tp:taxon-name><tp:taxon-name-part taxon-name-part-type="genus" reg="Smithia"/><tp:taxon-name-part taxon-name-part-type="species" reg="yehii">yehii</tp:taxon-name-part></tp:taxon-name></italic>” was chosen to honor Prof. Mau-Shing Yeh (葉茂生), Department of Agronomy, National Chung-Hsing University, for his contributions to research into the legumes of Taiwan.</p></tp:treatment-sec><tp:treatment-sec sec-type="Palynology" id="SECID0EGTAG"><title>Palynology.</title><p>Pollen grains are small, tricolporate, and spheroidal, perforate in surface sculpture, and 19.6–22.7 × 16.5–21.9 μm, P/E ratio 0.9–1.3, perforations 0.2–0.6 μm in diam., and murus width 0.3–1.1 μm (Fig. <xref ref-type="fig" rid="F2">2A–D</xref>).</p><fig id="F6" position="float" orientation="portrait"><object-id xmlns:xlink="http://www.w3.org/1999/xlink" content-type="doi" xlink:type="simple">10.3897/phytokeys.210.90598.figure6</object-id><object-id xmlns:xlink="http://www.w3.org/1999/xlink" content-type="arpha" xlink:type="simple">17E61547-01B5-5E6F-889F-E38FED510E4A</object-id><label>Figure 6.</label><caption><p>Holotype of <italic><tp:taxon-name><tp:taxon-name-part taxon-name-part-type="genus" reg="Smithia">Smithia</tp:taxon-name-part><tp:taxon-name-part taxon-name-part-type="species" reg="yehii">yehii</tp:taxon-name-part></tp:taxon-name></italic> C.M.Wang, Chih Y.Chang &amp; Y.H.Tseng.</p></caption><graphic xmlns:xlink="http://www.w3.org/1999/xlink" xlink:href="phytokeys-210-053_article-90598__-g006.jpg" position="float" orientation="portrait" xlink:type="simple" id="oo_750470.jpg"><uri content-type="original_file" xlink:type="simple">https://binary.pensoft.net/fig/750470</uri></graphic></fig></tp:treatment-sec><tp:treatment-sec sec-type="conservation status" id="SECID0EIUAG"><title>Conservation status.</title><p><italic><tp:taxon-name><tp:taxon-name-part taxon-name-part-type="genus" reg="Smithia">Smithia</tp:taxon-name-part><tp:taxon-name-part taxon-name-part-type="species" reg="yehii">yehii</tp:taxon-name-part></tp:taxon-name></italic> was evaluated as least concern (LC) by the <xref ref-type="bibr" rid="B4">Editorial Committee of the Red List of Taiwan Plants (2017)</xref> as <italic><tp:taxon-name><tp:taxon-name-part taxon-name-part-type="genus" reg="Smithia">S.</tp:taxon-name-part><tp:taxon-name-part taxon-name-part-type="species" reg="sensitiva">sensitiva</tp:taxon-name-part></tp:taxon-name></italic>, because there were many records in the herbarium. However, many populations are probably extinct now. <italic><tp:taxon-name><tp:taxon-name-part taxon-name-part-type="genus" reg="Smithia">Smithia</tp:taxon-name-part><tp:taxon-name-part taxon-name-part-type="species" reg="yehii">yehii</tp:taxon-name-part></tp:taxon-name></italic> is known after 1950 from only four sites (Fig. <xref ref-type="fig" rid="F5">5</xref>), each of which had only a few individuals (c. &lt; 30) because of human disturbances and habitat fragmentation. Therefore, following the criteria of <xref ref-type="bibr" rid="B15">IUCN (2019)</xref>, we regard this species as endangered (EN B2ab(ii, iii); C2a(i); D), and recommend that it urgently needs to be protected against extinction.</p></tp:treatment-sec><tp:treatment-sec sec-type="material" id="SECID0E2VAG"><title>Specimens examined.</title><p><italic><tp:taxon-name><tp:taxon-name-part taxon-name-part-type="genus" reg="Smithia">Smithia</tp:taxon-name-part><tp:taxon-name-part taxon-name-part-type="species" reg="yehii">yehii</tp:taxon-name-part></tp:taxon-name></italic> C.M.Wang, Chih Y.Chang &amp; Y.H.Tseng TAIWAN. <bold>New Taipei City</bold>: Sanxia District, “Ryoenpo” [Lungpuli], 24 Nov. 1910, 36 m alt., <italic>T.Kawakami s. n.</italic> (TAI!); <bold>Taoyuan City</bold>: “Toen” [Toyen], 25 May 1930, 134 m alt., <italic>S.Suzuki 2627</italic> (PH, TAI!); same loc., 17 Dec. 1933, 125 m alt., <italic>S.Suzuki 4041</italic> (TAI!); Daxi District, “Taikei” [Tahsi], 31 Mar. 1940, 119 m alt., <italic>T.Nakamura 4311</italic> (TAI!); Luzhu District, “Toen-Nankan” [Taoyuan-Nankan], 23 Nov. 1931, 147 m alt., <italic>T.Suzuki 7876</italic> (TAI!); <bold>Hsinchu County</bold>: Chupei City, Lienhua Temple, 19 June 1986, 63 m alt., <italic>T.C.Huang 12692</italic> (TAI!); same loc., 24 Oct. 1996, 57 m alt., <italic>C.C.Huang 1619</italic> (TAIE!); same loc., 30 Aug. 1996, 56 m alt., <italic>K.C.Yang 4969</italic> (HAST!); same loc., 16 Oct. 1997, 56 m alt., <italic>Y.C.Kao 93</italic> (HAST!); same loc., 29 Nov. 1997, 56 m alt., <italic>W.C.Leong 667</italic> (HAST!); same loc., 15 Sept. 1998, 68 m alt., <italic>S.C.Liu 84</italic> (TAIF!); same loc., 23 Aug. 1999, 56 m alt., <italic>C.IPeng 17683</italic> (HAST!); same loc., 30 Aug. 1996, 57 m alt., <italic>K.C.Yang 4969</italic> (TNM!); same loc., 15 Sept. 1998, 57 m alt., <italic>S.C.Liu 84</italic> (TNM!); <bold>Miaoli County</bold>: Houlong Township, “Koryu” [Houlung], 1 Nov. 1924, 6 m alt., <italic>Y.Simada 1337</italic> (HAST!, TAI!); Tunghsiao Township, Tunghsiao Township 14<sup>th</sup> Cemetery, 27 Oct. 2016, 93 m alt., <italic>T.C.Hsu 8660</italic> (TAIF!); same loc., 21 Oct. 2017, 103 m alt., <italic>L.H.Yang 908</italic> (TAIE!); same loc., 2 Dec. 2017, 103 m alt., <italic>R.P.Hsieh 49</italic> (TAIE!); same loc., 26 Sept. 2019, 93 m alt., <italic>T.C.Hsu 12070</italic> (TAIF!); same loc., 20 Oct. 2021, 103 m alt., <italic>Z.X.Chang 2666</italic> (TAIF!); same loc., 11 Dec. 2017, 81 m alt., <italic>C.M.Wang 17247</italic> (TNM); same loc., 21 Oct. 2017, 81 m alt., <italic>L.H.Yang 910</italic> (TAIE!); same loc., 1 Mar. 2018, 81 m alt., <italic>M.Y.Shen 5542</italic> (TAIE!); same loc., 13 Oct. 2021, 81 m alt., <italic>M.Y.Shen 6841</italic> (TAIE!); same loc., 17 Dec 2021, <italic>Chih Y.Chang 3620</italic>, <italic>3621</italic>, <italic>3622</italic> (TCF); Zhunan Township, “Kityo” [Chiting], 3 Aug. 1940, 16 m alt., <italic>Fukuya s. n.</italic> (TAI!); <bold>Taichung City</bold>: “Taityushi” [Taichung], Oct. 1905, 75 m alt., <italic>G.Nakahara s. n.</italic> (PH); same loc., 27 Aug. 1931, 75 m alt., <italic>S.Suzuki 8217</italic> (TAI!); Dajia District, Mt. Tiehchen, 12 Oct. 1997, 213 m alt., <italic>S.Y.Lu s. n.</italic> (TAIF!); <bold>Kaohsiung City</bold>: Cishan District, “Banshoryo” [Chishan], 1 Nov. 1934, 36 m alt., <italic>S.Suzuki 5825</italic> (TAI!); <bold>Pingtung County</bold>: Gaoshu Township, “Takagi” [Kaoshu], 8 Nov. 1931, 86 m alt., <italic>T.Hosokawa 3377</italic> (TAI!); same loc., 8 Nov. 1931, 86 m alt., <italic>T.Hosokawa s. n.</italic> (TAI!); Hengchun Township, “Koshun” [Hengchun], Aug. 1915, 15 m alt., <italic>E.Matuda 1083</italic> (TAI!); Pingtung City, “Rokkwaiseki” [Liukueitsu], 31 Oct. 1934, 21 m alt., <italic>S.Suzuki 5713</italic> (TAI!); <bold>Hualien County</bold>: Yuli Township, “Tamazatosyo Nodyo” [Yuli], 28 Aug. 1933, 147 m alt., <italic>Y.Yamamoto 3099</italic> (TAI!); Hualien County, Yuli Township, “Tamazato” [Yuli], 29 Aug. 1933, 123 m alt., <italic>Y.Yamamoto 3082</italic> (TAI!); same loc., 29 Aug. 1933, 133 m alt., <italic>Y.Yamamoto 3087</italic> (TAI!); Yuli, 11 Feb. 1975, 116 m alt., <italic>S.Y.Lu 3440</italic> (TAIF!).</p></tp:treatment-sec><tp:treatment-sec sec-type="material" id="SECID0EOZAG"><title>Additional specimens examined.</title><p><italic><tp:taxon-name><tp:taxon-name-part taxon-name-part-type="genus" reg="Smithia">Smithia</tp:taxon-name-part><tp:taxon-name-part taxon-name-part-type="species" reg="sensitiva">sensitiva</tp:taxon-name-part></tp:taxon-name></italic> Aiton Type: India. “India Orientalis” [Bengal], 1875, <italic>Koenig s.n.</italic>, (holotype: BM, photo!) China. <bold>Fujian Province</bold>: Wuping Country, Mt. Cuiye, 16 Oct. 2017, <italic>T.W.Hsu 21882</italic> (TAIE!); <bold>Guangdong Province</bold>: Huidong County, Gutianshan Nature Reserve, 220 m alt., <named-content xmlns:xlink="http://www.w3.org/1999/xlink" content-type="dwc:verbatimCoordinates" xlink:type="simple"><named-content content-type="geo-json" specific-use="{&#34;type&#34;:&#34;Point&#34;,&#34;coordinates&#34;:[114.781340,23.193100]}" id="NCID0EK1AG" xlink:type="simple">23.19310°N, 114.78134°E</named-content></named-content>, 8 Sept. 1984, <italic>Huidong collector team 730</italic> (TNM!); Lianshan County, Shangshuai Town, Lungshuangshan, 150 m alt., 21 Oct. 1999, <italic>F.Y.Zeng 2252</italic> (TNM!); Lianshan County, Shangshuai Town, Lianguan Village, 500 m alt., 13 Oct. 2000, <italic>H.G.Ye 5117</italic> (TNM!); THAILAND. <bold>Chiang Mai Province</bold>: Samoeng district, Samoeng Forest, 1100 m alt., <named-content xmlns:xlink="http://www.w3.org/1999/xlink" content-type="dwc:verbatimCoordinates" xlink:type="simple"><named-content content-type="geo-json" specific-use="{&#34;type&#34;:&#34;Point&#34;,&#34;coordinates&#34;:[98.782130,18.873210]}" id="NCID0E11AG" xlink:type="simple">18.87321°N, 98.78213°E</named-content></named-content>, 24 Nov. 2018, <italic>Chih Y.Chang 2139</italic> (TNM); same loc., 24 Nov. 2018, <italic>C.M.Wang 17941</italic> (TNM); VIETNAM. <bold>Lâm Đông Province</bold>: Lac Duong District, Cong Troi Waterfall, Lat commune., 28 Oct. 2019, <italic>T.C.Hsu 12222</italic> (TAIF).</p></tp:treatment-sec><tp:treatment-sec><!--Section generated to contain objects referenced in tp:taxon-treatment.--><fig id="F1" position="float" orientation="portrait"><object-id xmlns:xlink="http://www.w3.org/1999/xlink" content-type="doi" xlink:type="simple">10.3897/phytokeys.210.90598.figure1</object-id><object-id xmlns:xlink="http://www.w3.org/1999/xlink" content-type="arpha" xlink:type="simple">97FB4151-A15F-5F79-BA38-6161FE7AFEC7</object-id><label>Figure 1.</label><caption><p>Comparison of <italic><tp:taxon-name><tp:taxon-name-part taxon-name-part-type="genus" reg="Smithia">Smithia</tp:taxon-name-part><tp:taxon-name-part taxon-name-part-type="species" reg="yehii">yehii</tp:taxon-name-part></tp:taxon-name></italic> C.M.Wang, Chih Y.Chang &amp; Y.H.Tseng and its similar species. Scale bars: 3 cm <bold>A</bold><italic><tp:taxon-name><tp:taxon-name-part taxon-name-part-type="genus" reg="Smithia">S.</tp:taxon-name-part><tp:taxon-name-part taxon-name-part-type="species" reg="yehii">yehii</tp:taxon-name-part></tp:taxon-name></italic> (photo by C.M.Wang, from Miaoli, Taiwan) <bold>B</bold><italic><tp:taxon-name><tp:taxon-name-part taxon-name-part-type="genus" reg="Smithia">S.</tp:taxon-name-part><tp:taxon-name-part taxon-name-part-type="species" reg="sensitiva">sensitiva</tp:taxon-name-part></tp:taxon-name></italic> Aiton (photo by Chih Y.Chang, from Chiang Mai, Thailand) <bold>C</bold><italic><tp:taxon-name><tp:taxon-name-part taxon-name-part-type="genus" reg="Smithia">S.</tp:taxon-name-part><tp:taxon-name-part taxon-name-part-type="species" reg="ciliata">ciliata</tp:taxon-name-part></tp:taxon-name></italic> Royle (photo by C.M.Wang, from Chiayi, Taiwan).</p></caption><graphic xmlns:xlink="http://www.w3.org/1999/xlink" xlink:href="phytokeys-210-053_article-90598__-g001.jpg" position="float" orientation="portrait" xlink:type="simple" id="oo_750465.jpg"><uri content-type="original_file" xlink:type="simple">https://binary.pensoft.net/fig/750465</uri></graphic></fig><fig id="F2" position="float" orientation="portrait"><object-id xmlns:xlink="http://www.w3.org/1999/xlink" content-type="doi" xlink:type="simple">10.3897/phytokeys.210.90598.figure2</object-id><object-id xmlns:xlink="http://www.w3.org/1999/xlink" content-type="arpha" xlink:type="simple">9B0F92B8-C6E7-52E2-AE1B-28F92263BFDF</object-id><label>Figure 2.</label><caption><p>Comparison of the pollen morphology of <italic><tp:taxon-name><tp:taxon-name-part taxon-name-part-type="genus" reg="Smithia">Smithia</tp:taxon-name-part></tp:taxon-name></italic> Aiton <bold>A–D</bold><italic><tp:taxon-name><tp:taxon-name-part taxon-name-part-type="genus" reg="Smithia">Smithia</tp:taxon-name-part><tp:taxon-name-part taxon-name-part-type="species" reg="yehii">yehii</tp:taxon-name-part></tp:taxon-name></italic> C.M.Wang, Chih Y.Chang &amp; Y.H.Tseng <bold>E–H</bold><italic><tp:taxon-name><tp:taxon-name-part taxon-name-part-type="genus" reg="Smithia">S.</tp:taxon-name-part><tp:taxon-name-part taxon-name-part-type="species" reg="sensitiva">sensitiva</tp:taxon-name-part></tp:taxon-name></italic> Aiton <bold>A, E</bold> polar view <bold>B, F</bold> exine ornamentation of polar view <bold>C, G</bold> equatorial view <bold>D, H</bold> exine ornamentation of equatorial view.</p></caption><graphic xmlns:xlink="http://www.w3.org/1999/xlink" xlink:href="phytokeys-210-053_article-90598__-g002.jpg" position="float" orientation="portrait" xlink:type="simple" id="oo_750466.jpg"><uri content-type="original_file" xlink:type="simple">https://binary.pensoft.net/fig/750466</uri></graphic></fig></tp:treatment-sec><ref-list><ref id="B4"><mixed-citation xmlns:xlink="http://www.w3.org/1999/xlink" xlink:type="simple">Editorial Committee of the Red List of Taiwan Plants (<year>2017</year>) <source>The Red List of Vascular Plants of Taiwan, 2017.</source><publisher-name>Endemic Species Research Institute</publisher-name>, <publisher-loc>Forestry Bureau, Council of Agriculture, Executive Yuan and Taiwan Society of Plant Systematics, Nantou, Taiwan</publisher-loc>, <size units="page">194 pp</size>. <ext-link xlink:href="https://www.tesri.gov.tw/Uploads/userfile/A6_2/2019-02-25_1315069780.pdf" ext-link-type="uri" xlink:type="simple">https://www.tesri.gov.tw/Uploads/userfile/A6_2/2019-02-25_1315069780.pdf</ext-link></mixed-citation></ref><ref id="B15"><mixed-citation xmlns:xlink="http://www.w3.org/1999/xlink" xlink:type="simple">IUCN (<year>2019</year>) Guidelines for Using the IUCN Red List Categories and Criteria. Version 14. Prepared by the Standards and Petitions Committee. <ext-link xlink:href="http://www.iucnredlist.org/documents/RedListGuidelines.pdf" ext-link-type="uri" xlink:type="simple">http://www.iucnredlist.org/documents/RedListGuidelines.pdf</ext-link> [Access: 25 August 2021]</mixed-citation></ref></ref-list></tp:taxon-treatment>
